# Supplementary material for: Investigation of Spatial Distribution of Radiocesium in a Paddy Field as a Potential Sink
Source: PLoS One. 2013 Nov 15;8(11):e80794. doi: 10.1371/journal.pone.0080794 (PMC3829967; doi:10.1371/journal.pone.0080794)
Supplement: Table S2 — 137Cs concentrations and inventories in surface soil samples. (XLSX) [file pone.0080794.s002.xlsx]

## Sheet: Table S2
		Table S2. 137Cs concentrations and inventories in surface soil samples.
			Sampling date	Measurement date	Weight	Bulk density	137Cs*			Inventory
					(g)	(g/cm3)	(Bq/g)			(kBq/m2)
		A1	August 31, 2012	October 19, 2012	62.964	0.641671	2.7843	±	0.100987	89.3303
		A2		October 19, 2012	62.869	0.640703	2.61017	±	0.0960728	83.6173
		A3		October 22, 2012	63.371	0.645819	1.96979	±	0.0987083	63.6063
		A4		October 22, 2012	81.149	0.826996	1.69061	±	0.0878467	69.9064
		A5		October 22, 2012	79.381	0.808978	2.76338	±	0.146268	111.776
		A6		October 22, 2012	79.327	0.808428	1.77871	±	0.0906265	71.8981
		A7		October 22, 2012	94.54	0.963465	1.84476	±	0.0933855	88.8681
		A8		October 22, 2012	93.149	0.949289	1.22357	±	0.0614461	58.0759
		B1		October 22, 2012	60.466	0.616214	2.085	±	0.10292	64.2403
		B2		October 22, 2012	62.274	0.634639	1.28693	±	0.0654841	40.837
		B3		October 22, 2012	70.871	0.722252	1.75166	±	0.0917966	63.2569
		B4		October 22, 2012	66.924	0.682028	2.06427	±	0.108364	70.3946
		B5		October 22, 2012	96.535	0.983796	1.86554	±	0.0994245	91.7657
		C1		October 22, 2012	49.846	0.507985	2.80345	±	0.152546	71.2055
		C2		October 22, 2012	87.712	0.89388	1.78884	±	0.0934543	79.9506
		C3		October 22, 2012	90.707	0.924403	1.80517	±	0.0841585	83.435
		C4		October 22, 2012	72.72	0.741096	2.58745	±	0.137572	95.8774
		C5		October 22, 2012	95.305	0.971261	1.09982	±	0.0607208	53.4108
		C6		October 22, 2012	81.644	0.832041	1.85614	±	0.0981234	77.2192
		C7		October 22, 2012	99.044	1.00937	1.58747	±	0.0818288	80.1167
		D1		October 22, 2012	77.014	0.784856	2.33058	±	0.122057	91.4585
		D2		October 22, 2012	91.735	0.934879	2.3518	±	0.12267	109.933
		D3		October 22, 2012	68.455	0.697631	2.47718	±	0.1295	86.408
		D5		October 22, 2012			3.32234	±	0.179812
		D6		October 22, 2012	84.312	0.859231	2.21684	±	0.116206	95.2387
		D7		October 19, 2012	71.368	0.727317	1.87172	±	0.0651901	68.0666
		E1		October 19, 2012	65.986	0.672469	3.15442	±	0.112634	106.063
		E2		October 19, 2012	77.999	0.794894	2.11783	±	0.0738359	84.1725
		E3		October 19, 2012	91.228	0.929712	1.70829	±	0.0451032	79.4109
		E5		October 19, 2012	80.879	0.824245	2.11933	±	0.110608	87.3422
		E6		October 19, 2012	79.093	0.806043	2.19036	±	0.101057	88.2761
		F1		October 19, 2012	89.684	0.913977	1.86565	±	0.0903925	85.2581
		F2		October 19, 2012	68.802	0.701167	2.67404	±	0.13467	93.7474
		F3		October 19, 2012	86.572	0.882262	1.13583	±	0.057423	50.1049
		F5		October 19, 2012	85.199	0.86827	1.14467	±	0.0732866	49.6942
		F6		October 19, 2012	83.795	0.853962	1.59353	±	0.0821892	68.0406
		Average					2.04226			78.6286
		* Error was calculated as 1σ standard deviation from counting statistics.
